# Supplementary material for: The Patient Perspectives on Future Therapeutic Options in NASH and Patient Needs
Source: Front Med (Lausanne). 2019 Apr 3;6:61. doi: 10.3389/fmed.2019.00061 (PMC6457207; doi:10.3389/fmed.2019.00061)
Supplement: Supplementary file 1 [file Data_Sheet_1.zip]

Archive with 3 entries (3 files):
- 0400143a_%.xlsx
- 0400143a_abs.xlsx
- 0400143a_sig.xlsx
