# Supplementary material for: The Patient Perspectives on Future Therapeutic Options in NASH and Patient Needs
Source: Front Med (Lausanne). 2019 Apr 3;6:61. doi: 10.3389/fmed.2019.00061 (PMC6457207; doi:10.3389/fmed.2019.00061)
Supplement: Supplementary file 1 [file Data_Sheet_1.zip › 0400143a_sig.xlsx]

## Sheet: Contents
		TABLE OF CONTENTS
Sheet number	Table number	Question	Question label	Base text	Base
1	1	PHY01	PHY01. Confirmed diagnosis of NASH	All responding physicians	166
2	2	PHY02	PHY02. Diagnosis method	All responding physicians	166
3	3	PHY03	PHY03. Patient's fibrosis stage	All responding physicians	166
4	4	S02	S02. Country	All respondents	166
5	5	S03	S03. Diagnosed with a liver condition	All respondents	166
6	6	S04	S04. Other comorbidities	All respondents	166
7	7	S05	S05. Currently participating in clinical trials	All respondents	166
8	8	S07	S07. Involved in patient groups related to liver condition	All respondents	166
9	9	A01	A01. Calling their liver condition	All respondents	166
10	10	A02	A02. Type of doctor seen during first visit	All respondents	166
11	11	A03	A03. Main reason for visiting doctor that time	All respondents	166
12	12	A04	A04. Did doctor refer to another for further tests	All respondents	166
13	13	A05	A05. Type of doctor referred to for further tests	Respondents who answered answer1 in A04 (A04=1)	102
14	14	A06	A06. Was diagnosis confirmed at A05?	Respondents who answered answer1 in A04 (A04=1)	102
15	15	A07	A07. Type of doctor finally confirming diagnosis	Respondents who were referred to yet another doctor at A06 (A06=2)	6*
16	16	A08	A08. Time from inital visit to finally receiving diagnosis	All respondents	166
17	17	A09	A09. Remembering what tests were performed	All respondents	166
18	18	A10	A10. Tests performed to diagnose liver condition	Those who remember tests performed (A09=1)	144
19	19	A11	A11. Circumstance of diagnosis	All respondents	166
20	20	A12	A12. Level of satisfaction with information received during diagnosis confirmation	All respondents	166
21	21	A13	A13. Perceived importance doctor is placing on liver condition	All respondents	166
22	22	A13a	A13a. Reason for saying doctor is only placing some or limited importance	Those who believe doctor only places some o limited importance (A13 =3 or 4)	24*
23	23	A14	A14. Level of feeling informed about their liver condition	All respondents	166
24	24	A15	A15. Impact of liver condition on Quality of Life	All respondents	166
25	25	A16	A16. Impact of liver condition on personal life	All respondents	166
26	26	A17	A17. Impact of liver condition on social life	All respondents	166
27	27	A18	A18. Impact of liver condition on working life	All respondents	166
28	28	A18(2)	A18. Impact of liver condition on working life	Just those who are currently employed	104
29	29	A19	A19. Motivation to lead a healthy lifestyle	All respondents	166
30	30	A21	A21. Symptoms currently experienced	All respondents	166
31	31	A21a	A21a. Any other symptoms experienced due to liver condition	Respondents who have checked Others at A21 (A21=19)	10*
32	32	A22_01	A22_01. Frequency of experiencing symptom: 01. Fatigue/ tiredness	Respondents who have checked Fatigue/ tiredness at A21 (A21=01)	118
33	33	A22_02	A22_02. Frequency of experiencing symptom: 02. Pain	Respondents who have checked Pain at A21 (A21=02)	33
34	34	A22_03	A22_03. Frequency of experiencing symptom: 03. Abdominal discomfort / stomach pain, Gastrointestinal symptoms, bloating, pressure, tightness, gas, fullness	Respondents who have checked Abdominal discomfort / stomach pain, Gastrointestinal symptoms, bloating, pressure, tightness, gas, fullness at A21 (A21=03)	73
35	35	A22_04	A22_04. Frequency of experiencing symptom: 04. Muscle cramps	Respondents who have checked Muscle cramps at A21 (A21=04)	42
36	36	A22_06	A22_06. Frequency of experiencing symptom: 06. Itch	Respondents who have checked Itch at A21 (A21=06)	25*
37	37	A22_07	A22_07. Frequency of experiencing symptom: 07. Sleeping problems	Respondents who have checked Sleeping problems at A21 (A21=07)	64
38	38	A22_08	A22_08. Frequency of experiencing symptom: 08. Loss of appetite	Respondents who have checked Loss of appetite at A21 (A21=08)	21*
39	39	A22_09	A22_09. Frequency of experiencing symptom: 09. Nausea	Respondents who have checked Nausea at A21 (A21=09)	47
40	40	A22_10	A22_10. Frequency of experiencing symptom: 10. Weakness/ feeling lethargic	Respondents who have checked Weakness/ feeling lethargic at A21 (A21=10)	52
41	41	A22_11	A22_11. Frequency of experiencing symptom: 11. Flu-like symptoms	Respondents who have checked Flu-like symptoms at A21 (A21=11)	11*
42	42	A22_12	A22_12. Frequency of experiencing symptom: 12. Depression	Respondents who have checked Depression at A21 (A21=12)	41
43	43	A22_13	A22_13. Frequency of experiencing symptom: 13. Anxiety	Respondents who have checked Anxiety at A21 (A21=13)	34
44	44	A22_14	A22_14. Frequency of experiencing symptom: 14. Jaundice, yellowing of skin and eyes	Respondents who have checked Jaundice, yellowing of skin and eyes at A21 (A21=14)	1*
45	45	A22_15	A22_15. Frequency of experiencing symptom: 15. Clammy palms, red palms, sweaty skin	Respondents who have checked Clammy palms, red palms, sweaty skin at A21 (A21=15)	21*
46	46	A22_16	A22_16. Frequency of experiencing symptom: 16. Dermatological (skin) related problems (psoriasis, atopic dermatitis)	Respondents who have checked Dermatological (skin) related problems (psoriasis, atopic dermatitis) at A21 (A21=16)	20*
47	47	A22_18	A22_18. Frequency of experiencing symptom: 18. Stress, difficulties, concentrating	Respondents who have checked Stress, difficulties, concentrating at A21 (A21=18)	49
48	48	A22_19	A22_19. Frequency of experiencing symptom: 19. Other	Respondents who have checked Other at A21 (A21=19)	10*
49	49	A22_20	A22_20. Frequency of experiencing symptom: 20. Other	Respondents who have checked Other at A21 (A21=20)	7*
50	50	A22_21	A22_21. Frequency of experiencing symptom: 21. Other	Respondents who have checked Other at A21 (A21=21)	3*
51	51	A23_01	A23_01. Severity experienced for each symptom: 01. Fatigue/ tiredness	Respondents who have checked Fatigue/ tiredness at A21 (A21=01)	118
52	52	A23_02	A23_02. Severity experienced for each symptom: 02. Pain	Respondents who have checked Pain at A21 (A21=02)	33
53	53	A23_03	A23_03. Severity experienced for each symptom: 03. Abdominal discomfort / stomach pain, Gastrointestinal symptoms, bloating, pressure, tightness, gas, fullness	Respondents who have checked Abdominal discomfort / stomach pain, Gastrointestinal symptoms, bloating, pressure, tightness, gas, fullness at A21 (A21=03)	73
54	54	A23_04	A23_04. Severity experienced for each symptom: 04. Muscle cramps	Respondents who have checked Muscle cramps at A21 (A21=04)	42
55	55	A23_06	A23_06. Severity experienced for each symptom: 06. Itch	Respondents who have checked Itch at A21 (A21=06)	25*
56	56	A23_07	A23_07. Severity experienced for each symptom: 07. Sleeping problems	Respondents who have checked Sleeping problems at A21 (A21=07)	64
57	57	A23_08	A23_08. Severity experienced for each symptom: 08. Loss of appetite	Respondents who have checked Loss of appetite at A21 (A21=08)	21*
58	58	A23_09	A23_09. Severity experienced for each symptom: 09. Nausea	Respondents who have checked Nausea at A21 (A21=09)	47
59	59	A23_10	A23_10. Severity experienced for each symptom: 10. Weakness/ feeling lethargic	Respondents who have checked Weakness/ feeling lethargic at A21 (A21=10)	52
60	60	A23_11	A23_11. Severity experienced for each symptom: 11. Flu-like symptoms	Respondents who have checked Flu-like symptoms at A21 (A21=11)	11*
61	61	A23_12	A23_12. Severity experienced for each symptom: 12. Depression	Respondents who have checked Depression at A21 (A21=12)	41
62	62	A23_13	A23_13. Severity experienced for each symptom: 13. Anxiety	Respondents who have checked Anxiety at A21 (A21=13)	34
63	63	A23_14	A23_14. Severity experienced for each symptom: 14. Jaundice, yellowing of skin and eyes	Respondents who have checked Jaundice, yellowing of skin and eyes at A21 (A21=14)	1*
64	64	A23_15	A23_15. Severity experienced for each symptom: 15. Clammy palms, red palms, sweaty skin	Respondents who have checked Clammy palms, red palms, sweaty skin at A21 (A21=15)	21*
65	65	A23_16	A23_16. Severity experienced for each symptom: 16. Dermatological (skin) related problems (psoriasis, atopic dermatitis)	Respondents who have checked Dermatological (skin) related problems (psoriasis, atopic dermatitis) at A21 (A21=16)	20*
66	66	A23_18	A23_18. Severity experienced for each symptom: 18. Stress, difficulties, concentrating	Respondents who have checked Stress, difficulties, concentrating at A21 (A21=18)	49
67	67	A23_19	A23_19. Severity experienced for each symptom: 19. Other	Respondents who have checked Other at A21 (A21=19)	10*
68	68	A23_20	A23_20. Severity experienced for each symptom: 20. Other	Respondents who have checked Other at A21 (A21=20)	7*
69	69	A23_21	A23_21. Severity experienced for each symptom: 21. Other	Respondents who have checked Other at A21 (A21=21)	3*
70	70	A24_01	A24_01. Symptoms believed to be due to liver condition: 01. Fatigue/ tiredness	Respondents who have ticked this symptom at A21 (A21=01)	118
71	71	A24_02	A24_02. Symptoms believed to be due to liver condition: 02. Pain	Respondents who have ticked this symptom at A21 (A21=02)	33
72	72	A24_03	A24_03. Symptoms believed to be due to liver condition: 03. Abdominal discomfort / stomach pain, Gastrointestinal symptoms, bloating, pressure, tightness, gas, fullness	Respondents who have ticked this symptom at A21 (A21=03)	73
73	73	A24_04	A24_04. Symptoms believed to be due to liver condition: 04. Muscle cramps	Respondents who have ticked this symptom at A21 (A21=04)	42
74	74	A24_06	A24_06. Symptoms believed to be due to liver condition: 06. Itch	Respondents who have ticked this symptom at A21 (A21=06)	25*
75	75	A24_07	A24_07. Symptoms believed to be due to liver condition: 07. Sleeping problems	Respondents who have ticked this symptom at A21 (A21=07)	64
76	76	A24_08	A24_08. Symptoms believed to be due to liver condition: 08. Loss of appetite	Respondents who have ticked this symptom at A21 (A21=08)	21*
77	77	A24_09	A24_09. Symptoms believed to be due to liver condition: 09. Nausea	Respondents who have ticked this symptom at A21 (A21=09)	47
78	78	A24_10	A24_10. Symptoms believed to be due to liver condition: 10. Weakness/ feeling lethargic	Respondents who have ticked this symptom at A21 (A21=10)	52
79	79	A24_11	A24_11. Symptoms believed to be due to liver condition: 11. Flu-like symptoms	Respondents who have ticked this symptom at A21 (A21=11)	11*
80	80	A24_12	A24_12. Symptoms believed to be due to liver condition: 12. Depression	Respondents who have ticked this symptom at A21 (A21=12)	41
81	81	A24_13	A24_13. Symptoms believed to be due to liver condition: 13. Anxiety	Respondents who have ticked this symptom at A21 (A21=13)	34
82	82	A24_14	A24_14. Symptoms believed to be due to liver condition: 14. Jaundice, yellowing of skin and eyes	Respondents who have ticked this symptom at A21 (A21=14)	1*
83	83	A24_15	A24_15. Symptoms believed to be due to liver condition: 15. Clammy palms, red palms, sweaty skin	Respondents who have ticked this symptom at A21 (A21=15)	21*
84	84	A24_16	A24_16. Symptoms believed to be due to liver condition: 16. Dermatological (skin) related problems (psoriasis, atopic dermatitis)	Respondents who have ticked this symptom at A21 (A21=16)	20*
85	85	A24_18	A24_18. Symptoms believed to be due to liver condition: 18. Stress, difficulties, concentrating	Respondents who have ticked this symptom at A21 (A21=18)	49
86	86	A24_19	A24_19. Symptoms believed to be due to liver condition: 19. Other	Respondents who have ticked this symptom at A21 (A21=19)	10*
87	87	A24_20	A24_20. Symptoms believed to be due to liver condition: 20. Other	Respondents who have ticked this symptom at A21 (A21=20)	7*
88	88	A24_21	A24_21. Symptoms believed to be due to liver condition: 21. Other	Respondents who have ticked this symptom at A21 (A21=21)	3*
89	89	C01	C01. EQ5D-5L questions: Mobility	All respondents	166
90	90	C02	C02. EQ5D-5L questions: Self-care	All respondents	166
91	91	C03	C03. EQ5D-5L questions: Usual activities (e.g. work, study, housework, family or leisure activities)	All respondents	166
92	92	C04	C04. EQ5D-5L questions: Pain/discomfort	All respondents	166
93	93	C05	C05. EQ5D-5L questions: Anxiety/depression	All respondents	166
94	94	C06	C06. Your health today	All respondents	166
95	95	Index Score	Index Score	All respondents	166
96	96	X01	X01. Gender	All respondents	166
97	97	X02	X02. Age	All respondents	166
98	98	X03	X03. Current employment status	All respondents	166
99	99	X04	X04. Private healthcare insurance that goes beyond NHS coverage	UK ONLY	30
100	100	X05	X05. Private healthcare insurance that goes beyond public health insurance plan	CANADA ONLY	36
101	101	X06	X06. Health insurance status	GERMANY ONLY	50
102	102	X07	X07. Type of health insurance coverage	US ONLY	50
103	103	F01	F01. Complexity of survey rating	All respondents	166
104	104	F02	F02. Length of survey rating	All respondents	166
105	105	F03	F03. How interesting is survey	All respondents	166
106	106	F05	F05. User-friendliness of survey	All respondents	166

## Sheet: PHY01
	Back to Contents
*** NASH Quant Patient Survey - 078.204.00143 ***
Table 1
Col percents
PHY01. Confirmed diagnosis of NASH
Did you or a colleague personally confirm the diagnosis of NASH for your patient?
Base = All responding physicians
	TOTAL	COUNTRY				GENDER		AGE						DIAGNOSIS METHOD
		USA	Canada	Germany	UK	Male	Female	18-30	31-40	41-50	51-60	61+	Prefer not to answer	FibroScan	Biopsy	FibroScan and Biopsy
		b	c	d	e
Base	166	50	36	50	30	84	82	8*	16*	17*	51	26*	48	87	94	30
Yes	100	100	100	100	100	100	100	100	100	100	100	100	100	100	100	100
No	0	0	0	0	0	0	0	0	0	0	0	0	0	0	0	0
Back to Top
	___________________________________________________________
	Proportions/Means: Columns Tested (5% risk level) - b/c/d/e
	Overlap formulae used. * small base

## Sheet: PHY02
	Back to Contents
*** NASH Quant Patient Survey - 078.204.00143 ***
Table 2
Col percents
PHY02. Diagnosis method
How was this patient diagnosed with NASH?
Base = All responding physicians
	TOTAL	COUNTRY				GENDER		AGE						DIAGNOSIS METHOD
		USA	Canada	Germany	UK	Male	Female	18-30	31-40	41-50	51-60	61+	Prefer not to answer	FibroScan	Biopsy	FibroScan and Biopsy
		b	c	d	e
Base	166	50	36	50	30	84	82	8*	16*	17*	51	26*	48	87	94	30
Blood test(s)	64.5	98	72.2	50	23.3	69	59.8	62.5	50	94.1	58.8	57.7	68.8	89.7	62.8	100
		cde	de	e
FibroScan	52.4	68	66.7	42	26.7	52.4	52.4	75	43.8	94.1	37.3	42.3	58.3	100	31.9	100
		de	de
Elastography	9.6	14	0	18	0	10.7	8.5	0	12.5	11.8	9.8	3.8	12.5	14.9	8.5	16.7
		ce		ce
Ultrasound	61.4	62	72.2	48	70	60.7	62.2	62.5	75	76.5	64.7	69.2	43.8	71.3	48.9	70
			d
Liver biopsy	56.6	50	33.3	90	40	60.7	52.4	25	31.3	52.9	56.9	50	75	34.5	100	100
				bce
Computed tomography (CT) scan	26.5	38	25	30	3.3	27.4	25.6	0	6.3	41.2	21.6	15.4	43.8	32.2	39.4	70
		e	e	e
Magnetic Resonance Imaging (MRI)	1.2	0	0	4	0	1.2	1.2	0	0	0	2	0	2.1	1.1	2.1	3.3
Other	0	0	0	0	0	0	0	0	0	0	0	0	0	0	0	0
Back to Top
	___________________________________________________________
	Proportions/Means: Columns Tested (5% risk level) - b/c/d/e
	Overlap formulae used. * small base

## Sheet: PHY03
	Back to Contents
*** NASH Quant Patient Survey - 078.204.00143 ***
Table 3
Col percents
PHY03. Patient's fibrosis stage
What fibrosis stage was determined for this patient?
Base = All responding physicians
	TOTAL	COUNTRY				GENDER		AGE						DIAGNOSIS METHOD
		USA	Canada	Germany	UK	Male	Female	18-30	31-40	41-50	51-60	61+	Prefer not to answer	FibroScan	Biopsy	FibroScan and Biopsy
		b	c	d	e
Base	166	50	36	50	30	84	82	8*	16*	17*	51	26*	48	87	94	30
moderate fibrosis	63.9	32	97.2	58	86.7	59.5	68.3	87.5	68.8	58.8	70.6	65.4	52.1	64.4	52.1	46.7
			bd	b	bd
bridging fibrosis	36.1	68	2.8	42	13.3	40.5	31.7	12.5	31.3	41.2	29.4	34.6	47.9	35.6	47.9	53.3
		cde		ce
Back to Top
	___________________________________________________________
	Proportions/Means: Columns Tested (5% risk level) - b/c/d/e
	Overlap formulae used. * small base

## Sheet: S02
	Back to Contents
*** NASH Quant Patient Survey - 078.204.00143 ***
Table 4
Col percents
S02. Country
Base = All respondents
	TOTAL	COUNTRY				GENDER		AGE						DIAGNOSIS METHOD
		USA	Canada	Germany	UK	Male	Female	18-30	31-40	41-50	51-60	61+	Prefer not to answer	FibroScan	Biopsy	FibroScan and Biopsy
		b	c	d	e
Base	166	50	36	50	30	84	82	8*	16*	17*	51	26*	48	87	94	30
USA	30.1	100	0	0	0	34.5	25.6	12.5	31.3	35.3	23.5	30.8	37.5	39.1	26.6	30
		cde
Canada	21.7	0	100	0	0	16.7	26.8	75	31.3	5.9	17.6	11.5	25	27.6	12.8	0
			bde
Germany	30.1	0	0	100	0	29.8	30.5	12.5	6.3	41.2	35.3	19.2	37.5	24.1	47.9	53.3
				bce
UK	18.1	0	0	0	100	19	17.1	0	31.3	17.6	23.5	38.5	0	9.2	12.8	16.7
					bcd
Back to Top
	___________________________________________________________
	Proportions/Means: Columns Tested (5% risk level) - b/c/d/e
	Overlap formulae used. * small base

## Sheet: S03
	Back to Contents
*** NASH Quant Patient Survey - 078.204.00143 ***
Table 5
Col percents
S03. Diagnosed with a liver condition
Can you please confirm whether you are diagnosed with a liver condition:
Base = All respondents
	TOTAL	COUNTRY				GENDER		AGE						DIAGNOSIS METHOD
		USA	Canada	Germany	UK	Male	Female	18-30	31-40	41-50	51-60	61+	Prefer not to answer	FibroScan	Biopsy	FibroScan and Biopsy
		b	c	d	e
Base	166	50	36	50	30	84	82	8*	16*	17*	51	26*	48	87	94	30
Yes, I am diagnosed with a liver condition	100	100	100	100	100	100	100	100	100	100	100	100	100	100	100	100
No, I am not diagnosed with a liver condition	0	0	0	0	0	0	0	0	0	0	0	0	0	0	0	0
Back to Top
	___________________________________________________________
	Proportions/Means: Columns Tested (5% risk level) - b/c/d/e
	Overlap formulae used. * small base

## Sheet: S04
	Back to Contents
*** NASH Quant Patient Survey - 078.204.00143 ***
Table 6
Col percents
S04. Other comorbidities
Besides being diagnosed with a liver condition, do you have any other condition(s)? Which one(s)?
Base = All respondents
	TOTAL	COUNTRY				GENDER		AGE						DIAGNOSIS METHOD
		USA	Canada	Germany	UK	Male	Female	18-30	31-40	41-50	51-60	61+	Prefer not to answer	FibroScan	Biopsy	FibroScan and Biopsy
		b	c	d	e
Base	166	50	36	50	30	84	82	8*	16*	17*	51	26*	48	87	94	30
Obesity / Overweight / Weight issues	68.7	88	13.9	94	60	71.4	65.9	25	62.5	88.2	70.6	76.9	64.6	63.2	74.5	66.7
		ce		ce	c
Pre-diabetes	11.4	24	2.8	12	0	13.1	9.8	0	6.3	17.6	11.8	23.1	6.3	14.9	9.6	10
		ce
Diabetes (Type 2 diabetes mellitus)	41.6	66	5.6	40	46.7	42.9	40.2	12.5	37.5	70.6	45.1	53.8	27.1	39.1	44.7	43.3
		cd		c	c
Hypertension / high blood pressure	48.2	78	5.6	48	50	48.8	47.6	12.5	43.8	70.6	60.8	69.2	22.9	48.3	47.9	46.7
		cde		c	c
Dyslipidemia - High levels of lipids (cholesterol, triglycerides) in the blood	33.7	56	2.8	36	30	40.5	26.8	0	37.5	52.9	49	42.3	10.4	33.3	34	23.3
		cde		c	c
Sleep apnea	15.1	14	2.8	18	26.7	16.7	13.4	0	18.8	11.8	13.7	38.5	6.3	12.6	18.1	13.3
				c	c
Other cardiovascular and/or heart disease please specify:	1.8	0	0	2	6.7	2.4	1.2	0	0	5.9	0	7.7	0	3.4	2.1	6.7
Stroke	3	6	0	2	3.3	2.4	3.7	0	0	5.9	2	3.8	4.2	2.3	5.3	6.7
Myocardial infarction (MI) / Heart attack / Heart Failure (HF)	7.2	18	0	4	3.3	9.5	4.9	0	0	5.9	5.9	19.2	6.3	8	6.4	3.3
		cd
Coronary Artery Disease (CAD) / coronary arteriosclerosis	11.4	24	0	10	6.7	15.5	7.3	0	6.3	5.9	11.8	26.9	8.3	12.6	13.8	20
		c
Peripheral Arterial Disease (PAD) / peripheral arteriosclerosis	3	6	0	0	6.7	4.8	1.2	0	0	11.8	2	7.7	0	3.4	3.2	3.3
Depression	15.7	20	13.9	12	16.7	10.7	20.7	37.5	18.8	23.5	13.7	19.2	8.3	13.8	16	13.3
Joint or bone issues that greatly affect your physical mobility	12.7	24	0	4	23.3	13.1	12.2	0	18.8	5.9	9.8	26.9	10.4	12.6	8.5	3.3
		cd			cd
Muscle issues that greatly affect your physical mobility	6.6	6	11.1	2	10	7.1	6.1	0	0	11.8	11.8	7.7	2.1	6.9	4.3	3.3
Liver cirrhosis	0	0	0	0	0	0	0	0	0	0	0	0	0	0	0	0
Liver cancer	0	0	0	0	0	0	0	0	0	0	0	0	0	0	0	0
Other liver impairment (e.g. hepatitis B, hepatitis C)	0	0	0	0	0	0	0	0	0	0	0	0	0	0	0	0
Others, please specify :	18.7	20	13.9	10	36.7	15.5	22	12.5	12.5	5.9	25.5	34.6	10.4	12.6	16	3.3
					cd
None	11.4	0	41.7	2	10	9.5	13.4	25	18.8	0	7.8	3.8	18.8	12.6	7.4	3.3
			bde		b
Back to Top
	___________________________________________________________
	Proportions/Means: Columns Tested (5% risk level) - b/c/d/e
	Overlap formulae used. * small base

## Sheet: S05
	Back to Contents
*** NASH Quant Patient Survey - 078.204.00143 ***
Table 7
Col percents
S05. Currently participating in clinical trials
Are you currently participating in any clinical trials for your liver condition?
Base = All respondents
	TOTAL	COUNTRY				GENDER		AGE						DIAGNOSIS METHOD
		USA	Canada	Germany	UK	Male	Female	18-30	31-40	41-50	51-60	61+	Prefer not to answer	FibroScan	Biopsy	FibroScan and Biopsy
		b	c	d	e
Base	166	50	36	50	30	84	82	8*	16*	17*	51	26*	48	87	94	30
Yes	8.4	0	0	26	3.3	6	11	12.5	6.3	0	19.6	3.8	2.1	0	14.9	0
				bce
No	91.6	100	100	74	96.7	94	89	87.5	93.8	100	80.4	96.2	97.9	100	85.1	100
		d	d		d
Back to Top
	___________________________________________________________
	Proportions/Means: Columns Tested (5% risk level) - b/c/d/e
	Overlap formulae used. * small base

## Sheet: S07
	Back to Contents
*** NASH Quant Patient Survey - 078.204.00143 ***
Table 8
Col percents
S07. Involved in patient groups related to liver condition
Are you actively involved in any patient groups or online communities specifically related to your liver condition / NASH?
Base = All respondents
	TOTAL	COUNTRY				GENDER		AGE						DIAGNOSIS METHOD
		USA	Canada	Germany	UK	Male	Female	18-30	31-40	41-50	51-60	61+	Prefer not to answer	FibroScan	Biopsy	FibroScan and Biopsy
		b	c	d	e
Base	166	50	36	50	30	84	82	8*	16*	17*	51	26*	48	87	94	30
Yes	6.6	22	0	0	0	9.5	3.7	0	12.5	0	0	0	18.8	11.5	10.6	30
		cde
No	93.4	78	100	100	100	90.5	96.3	100	87.5	100	100	100	81.3	88.5	89.4	70
			b	b	b
Back to Top
	___________________________________________________________
	Proportions/Means: Columns Tested (5% risk level) - b/c/d/e
	Overlap formulae used. * small base

## Sheet: A01
	Back to Contents
*** NASH Quant Patient Survey - 078.204.00143 ***
Table 9
Col percents
A01. Calling their liver condition
When talking with friends and family, what do you typically call your liver condition?
Base = All respondents
	TOTAL	COUNTRY				GENDER		AGE						DIAGNOSIS METHOD
		USA	Canada	Germany	UK	Male	Female	18-30	31-40	41-50	51-60	61+	Prefer not to answer	FibroScan	Biopsy	FibroScan and Biopsy
		b	c	d	e
Base	166	50	36	50	30	84	82	8*	16*	17*	51	26*	48	87	94	30
Liver condition / Liver problem	17.5	20	5.6	26	13.3	17.9	17.1	12.5	6.3	11.8	23.5	3.8	25	9.2	27.7	23.3
				c
Irritated / Inflamed liver	6	6	0	12	3.3	6	6.1	0	0	23.5	3.9	3.8	6.3	8	9.6	23.3
				c
Viral Hepatitis	0.6	2	0	0	0	1.2	0	0	0	0	0	0	2.1	1.1	1.1	3.3
Fatty liver or fatty liver disease	33.1	46	13.9	28	43.3	32.1	34.1	25	43.8	41.2	31.4	46.2	22.9	37.9	22.3	23.3
		c			c
NASH (Non Alcoholic Steatohepatitis or Non-Alcohol-related Steatohepatitis)	22.3	20	61.1	8	3.3	20.2	24.4	62.5	31.3	11.8	21.6	11.5	22.9	31	16	16.7
		e	bde
Non-Alcoholic fatty liver / Non-alcoholic fatty liver disease	15.1	4	19.4	10	36.7	15.5	14.6	0	18.8	11.8	15.7	30.8	8.3	11.5	14.9	10
			b		bd
Other, please specify:	0	0	0	0	0	0	0	0	0	0	0	0	0	0	0	0
No specific term / unsure	5.4	2	0	16	0	7.1	3.7	0	0	0	3.9	3.8	12.5	1.1	8.5	0
				bce
Back to Top
	___________________________________________________________
	Proportions/Means: Columns Tested (5% risk level) - b/c/d/e
	Overlap formulae used. * small base

[truncated: 97 more sheets: A02, A03, A04, A05, A06, A07, A08, A09, A10, A11, A12, A13, A13a, A14, A15, A16, A17, A18, A18(2), A19 …]
